# Supplementary material for: Factors Predicting COVID-19 Vaccine Effectiveness and Longevity of Humoral Immune Responses
Source: Vaccines (Basel). 2024 Nov 15;12(11):1284. doi: 10.3390/vaccines12111284 (PMC11598945; doi:10.3390/vaccines12111284)
Supplement: Supplementary file 1 [file vaccines-12-01284-s001.zip]

Archive with 1 entries (1 files):
- vaccines-3289971-supplementary.pdf
